# Supplementary material for: Sulforaphane metabolites inhibit migration and invasion via microtubule-mediated Claudins dysfunction or inhibition of autolysosome formation in human non-small cell lung cancer cells
Source: Cell Death Dis. 2019 Mar 15;10(4):259. doi: 10.1038/s41419-019-1489-1 (PMC6420664; doi:10.1038/s41419-019-1489-1)
Supplement: Supplementary file 1 — Clinical materials (Lung adenocarcinoma) [file 41419_2019_1489_MOESM1_ESM.xls]

## Sheet: 详细病理资料
Tissue type	Tissue code	Tumor organ	Gender	Year	Patient complaint	Tumor history	Family tumor history	Distant metastasis site	Primary organ	Metastasis	Pathological typing	Pathological grading	Tumor size	Tumor site	Tumor description	Vascular invasion	Lymph node invasion	Total number of lymph nodes	Positive number	T	N	M	Clinical staging
tumor/tumor adjacent tissues	ZRsLug0606A0166	lung	female	53				no	yes	no	adenocarcinoma,bronchioloalveolar carcinoma	Ⅱ	2×2cm	right upper lung				11	0	T1a	N0	M0	1A
tumor/tumor adjacent tissues	CRsLug0907A0732	lung	male	67				no	yes	no	adenocarcinoma,mucinous adenocarcinoma	Ⅱ-Ⅲ	2×1.5×1cm	right upper lung				5	0	T1a	N0	M0	1A
tumor/tumor adjacent tissues	E05A0751	lung	male	73				no	yes	no	adenocarcinoma	Ⅱ	1.7×1.7×1.5cm	left upper lung	surrounding type			7	0	T1a	N0	M0	1A
tumor/tumor adjacent tissues	E05A0755	lung	male	70				no	yes	no	bronchioloalveolar carcinoma	Ⅰ-Ⅱ	φ1cm	left upper lung				4	0	T1a	N0	M0	1A
tumor/tumor adjacent tissues	E05A0759	lung	female	69				no	yes	no	adenocarcinoma	Ⅰ-Ⅱ	2×2×1.5cm	right lower lung				10	0	T1a	N0	M0	1A
tumor/tumor adjacent tissues	E05A0779	lung	male	65				no	yes	no	adenocarcinoma	Ⅱ	2×2×1.7cm	right lung	surrounding type			10	0	T1a	N0	M0	1A
tumor/tumor adjacent tissues	E05A1034	lung	male	73				no	yes	no	adenocarcinoma	Ⅰ-Ⅱ	2×1.5×1.2cm	left lower lung	surrounding type				0	T1a	N0	M0	1A
tumor/tumor adjacent tissues	CRsLug0907A0730	lung	female	61				no	yes	no	adenocarcinoma,bronchioloalveolar carcinoma	Ⅱ	2.5×2×2cm	left upper lung	gray			18	0	T1b	N0	M0	1A
tumor/tumor adjacent tissues	E05A0765	lung	female	70				no	yes	no	bronchioloalveolar carcinoma	Ⅱ	3×2.5×1.7cm	right middle lung	surrounding type			3	0	T1b	N0	M0	1A
tumor/tumor adjacent tissues	E05A0797	lung	male	54				no	yes	no	adenocarcinoma	Ⅱ	φ3cm	left upper lung				9	0	T1b	N0	M0	1A
tumor/tumor adjacent tissues	E05A0829	lung	male	68				no	yes	no	bronchioloalveolar carcinoma	Ⅰ-Ⅲ	3×1.5×1cm	right upper lung				9	0	T1b	N0	M0	1A
tumor/tumor adjacent tissues	E05A0834	lung	female	40				no	yes	no	adenocarcinoma	Ⅰ-Ⅲ	3×2×1.5cm	right upper lung				12	0	T1b	N0	M0	1A
tumor/tumor adjacent tissues	E05A0989	lung	male	51				no	yes	no	bronchioloalveolar carcinoma	Ⅱ	φ2.5cm	right lung		no			0	T1b	N0	M0	1A
tumor/tumor adjacent tissues	E05A1014	lung	male	59				no	yes	no	adenocarcinoma	Ⅱ	2.5×2.5×2.5cm	left upper lung	nodular mass			18	0	T1b	N0	M0	1A
tumor/tumor adjacent tissues	NRsLug0409A0017	lung	female	68	low back pain, hematemesis,months	no		no	yes	no	adenocarcinoma	Ⅱ	4×3×3cm	close to the bronchi	central type,gray,hard texture, not invovle lung membrane			9	0	T2a	N0	M0	1B
tumor/tumor adjacent tissues	ZRsLug0606A0152	lung	male	52	due to hemoptysis, found Left lower lung mass for four months	no	no	no	yes	no	adenocarcinoma	Ⅱ-Ⅲ	4×3.5cm	left lower lung	Tumor cells have atypical, glandular, hard texture, flaky arrangement, invasive growth, negative bronchial margin			32	0	T2a	N0	M0	1B
tumor/tumor adjacent tissues	ZRsLug0606A0158	lung	male	63				no	yes	no	adenocarcinoma	Ⅱ	5×5cm	right lower lung	tumor near lung membrane			12	0	T2a	N0	M0	1B
tumor/tumor adjacent tissues	RRsLug0712A0424	lung	male	65				no	yes	no	adenocarcinoma	Ⅱ-Ⅲ	4.5×4×4cm	left upper lung	surrounding type			7	0	T2a	N0	M0	1B
tumor/tumor adjacent tissues	E05A0737	lung	male	54				no	yes	no	adenocarcinoma	Ⅱ-Ⅲ	φ3.8cm	left lower lung		lymphatic		2	0	T2a	N0	M0	1B
tumor/tumor adjacent tissues	E05A0741	lung	female	72				no	yes	no	adenocarcinoma	Ⅰ-Ⅱ	3.8×3.5×1.8cm	right lower lung				2	0	T2a	N0	M0	1B
tumor/tumor adjacent tissues	E05A0744	lung	female	64	hemoptysis for one year			no	yes	no	adenocarcinoma	Ⅱ	4×2.5×2.5cm	right lung	gray			6	0	T2a	N0	M0	1B
tumor/tumor adjacent tissues	E05A0746	lung	male	72				no	yes	no	adenocarcinoma	Ⅱ	4×3×3cm	right lower lung	surrounding type			5	0	T2a	N0	M0	1B
tumor/tumor adjacent tissues	E05A0749	lung	female	56				no	yes	no	adenocarcinoma	Ⅱ	5×4.5×3cm	right upper lung	surrounding type			18	0	T2a	N0	M0	1B
tumor/tumor adjacent tissues	E05A0770	lung	female	63				no	yes	no	adenocarcinoma	Ⅱ-Ⅲ	4×3×2.5cm	left lower lung	surrounding type			10	0	T2a	N0	M0	1B
tumor/tumor adjacent tissues	E05A0777	lung	male	76				no	yes	no	adenocarcinoma	Ⅰ-Ⅱ	4×3.2×2.5cm	left upper lung	surrounding type			10	0	T2a	N0	M0	1B
tumor/tumor adjacent tissues	E05A0799	lung	male	74				no	yes	no	adenocarcinoma	Ⅱ	4×4cm	left lower lung				5	0	T2a	N0	M0	1B
tumor/tumor adjacent tissues	E05A0815	lung	female	38				no	yes	no	adenocarcinoma,bronchioloalveolar carcinoma	Ⅰ-Ⅱ	4×4×3cm	right lower lung				9	0	T2a	N0	M0	1B
tumor/tumor adjacent tissues	E05A0820	lung	female	49				no	yes	no	adenocarcinoma	Ⅲ	4×3.8×3cm	right upper lung	gray			21	0	T2a	N0	M0	1B
tumor/tumor adjacent tissues	E05A0970	lung	female	60				no	yes	no	adenocarcinoma	Ⅱ	φ4cm	left lung		no			0	T2a	N0	M0	1B
tumor/tumor adjacent tissues	E05A1007	lung	male	35				no	yes	no	adenocarcinoma	Ⅰ-Ⅲ	3.5×2.5×2.5cm	left upper lung				14	0	T2a	N0	M0	1B
tumor/tumor adjacent tissues	E05A1009	lung	male	63				no	yes	no	adenocarcinoma	Ⅱ	5×4×2.5cm	left upper lung				19	0	T2a	N0	M0	1B
tumor/tumor adjacent tissues	E05A1010	lung	female	61				no	yes	no	adenocarcinoma	Ⅱ-Ⅲ	3.2×2.5×2.5cm	right middle lung				17	0	T2a	N0	M0	1B
tumor/tumor adjacent tissues	E05A1013	lung	——	64				no	yes	no	adenocarcinoma	Ⅱ	5×3×3cm	right lower lung	gray			6	0	T2a	N0	M0	1B
tumor/tumor adjacent tissues	E05A1015	lung	female	45				no	yes	no	adenocarcinoma,bronchioloalveolar carcinoma	Ⅰ-Ⅱ	4×3×1.5cm	right lower lung	gray brown			6	0	T2a	N0	M0	1B
tumor/tumor adjacent tissues	E05A1023	lung	female	64				no	yes	no	adenocarcinoma,bronchioloalveolar carcinoma	Ⅰ-Ⅱ	4×2.5×2cm	left lower lung	gray			2	0	T2a	N0	M0	1B
tumor/tumor adjacent tissues	E05A1028	lung	male	52				no	yes	no	adenocarcinoma	Ⅱ	4×3.5×3.5cm	right upper lung	surrounding type			4	0	T2a	N0	M0	1B
tumor/tumor adjacent tissues	E05A1029	lung	female	45				no	yes	no	adenocarcinoma	Ⅱ	3.5×3×2.5cm	left lower lung	surrounding type,invovle lung membrane			3	0	T2a	N0	M0	1B
tumor/tumor adjacent tissues	E05A0800	lung	female	45				no	yes	no	adenocarcinoma	Ⅱ-Ⅲ	6×6×4cm	left lower lung				6	0	T2b	N0	M0	2A
tumor/tumor adjacent tissues	E05A0979	lung	female	63				no	yes	no	adenocarcinoma	Ⅱ	φ5.5cm	right lower lung		no			0	T2b	N0	M0	2A
tumor/tumor adjacent tissues	E05A1016	lung	male	49				no	yes	no	adenocarcinoma	Ⅱ	7×7×5cm	right lung				11	0	T2b	N0	M0	2A
tumor/tumor adjacent tissues	E05A1026	lung	male	77				no	yes	no	adenocarcinoma	Ⅲ	6×5×5cm	right lower lung	gray			4	0	T2b	N0	M0	2A
tumor/tumor adjacent tissues	RRsLug0803A0475	lung	male	63				no	yes	no	adenocarcinoma	Ⅱ	2×2×1.8cm	right middle lung	surrounding type			3	3	T1a	N1	M0	2A
tumor/tumor adjacent tissues	E05A0951	lung	female	53				no	yes	no	adenocarcinoma	Ⅰ-Ⅱ	2×2×1.5cm	right lower lung	surrounding type			19	1	T1a	N1	M0	2A
tumor/tumor adjacent tissues	E05A0739	lung	male	60				no	yes	no	adenocarcinoma	Ⅱ-Ⅲ	2.5×2.5×2cm	left upper lung		lymphatic	parabronchial lymph node	4	1	T1b	N1	M0	2A
tumor/tumor adjacent tissues	RRsLug0902A0638	lung	male	68				no	yes	no	adenocarcinoma	Ⅲ	4×3×3cm	right lung	central type			10	1	T2a	N1	M0	2A
tumor/tumor adjacent tissues	E05A0790	lung	male	47				no	yes	no	adenocarcinoma	Ⅱ-Ⅲ	4×3.3×3.3cm	left lower lung	surrounding type			1	1	T2a	N1	M0	2A
tumor/tumor adjacent tissues	E05A0950	lung	female	52				no	yes	no	adenocarcinoma	Ⅱ	4×3×3cm	left upper lung	central type			5	5	T2a	N1	M0	2A
tumor/tumor adjacent tissues	E05A0956	lung	male	56				no	yes	no	adenocarcinoma	Ⅱ-Ⅲ	φ5cm	left upper lung		no				T2a	N1	M0	2A
tumor/tumor adjacent tissues	E05A0962	lung	male	60				no	yes	no	adenocarcinoma	Ⅱ	φ5cm	right upper lung		no				T2a	N1	M0	2A
tumor/tumor adjacent tissues	E05A0981	lung	female	66				no	yes	no	adenocarcinoma	Ⅱ	φ4.5cm	right lung		no				T2a	N1	M0	2A
tumor/tumor adjacent tissues	E05A0990	lung	female	63				no	yes	no	adenocarcinoma,papillaryadenocarcinoma	Ⅱ	φ5cm	right lung		no				T2a	N1	M0	2A
tumor/tumor adjacent tissues	CRsLug0504A0101	lung	female	76	physical examination found a lung mass for more than five years			no	yes	no	adenocarcinoma	Ⅱ	4×3×2cm	left lower lung	Irregular glandular tube arrangement, gray face, solid, medium, local cystic, adhesion pleura			3	0	T3	N0	M0	2B
tumor/tumor adjacent tissues	E05A0781	lung	female	64				no	yes	no	adenocarcinoma,bronchioloalveolar carcinoma	Ⅱ	8×5×4cm	right middle upper lung				15	0	T3	N0	M0	2B
tumor/tumor adjacent tissues	E05A0784	lung	female	59				no	yes	no	adenocarcinoma,bronchioloalveolar carcinoma	Ⅱ	14×9×6cm	left lower lung				5	0	T3	N0	M0	2B
tumor/tumor adjacent tissues	ZRsLug0606A0157	lung	female	65				no	yes	no	adenocarcinoma	Ⅱ-Ⅲ	6×4cm	right middle lung	invovle lung membrane		parabronchial lymph node	14	2	T2b	N1	M0	2B
tumor/tumor adjacent tissues	E05A0969	lung	female	58				no	yes	no	adenocarcinoma	Ⅱ	φ5cm	left lower lung	central type	no				T3	N1	M0	3A
tumor/tumor adjacent tissues	E05A0991	lung	female	59				no	yes	no	bronchioloalveolar carcinoma	Ⅱ	φ7cm	left lung		no				T3	N1	M0	3A
tumor/tumor adjacent tissues	E05A1027	lung	male	77				no	yes	no	adenocarcinoma	Ⅱ-Ⅲ	2×1.5×1cm	right upper lung	central type			10	6	T1a	N2	M0	3A
tumor/tumor adjacent tissues	NRsLug0409A0018	lung	male	56	Cough, cough,two months			no	yes	no	adenocarcinoma	Ⅱ	2.5×2.5×2cm	lung	gray brown,unclear with the surrounding site,central type		mediastinal lymph node	6	5	T1b	N2	M0	3A
tumor/tumor adjacent tissues	E05A0809	lung	male	72				no	yes	no	adenocarcinoma	Ⅱ	3×2×2cm	right lung	surrounding type			20	8	T1b	N2	M0	3A
tumor/tumor adjacent tissues	RRsLug0901A0619	lung	male	64				no	yes	no	adenocarcinoma	Ⅰ-Ⅱ	5×4×2cm	left lower lung	surrounding type			7	4	T2a	N2	M0	3A
tumor/tumor adjacent tissues	RRsLug0904A0659	lung	male	72				no	yes	no	adenocarcinoma	Ⅱ	4×4×2.5cm	right lower lung	central type			17	11	T2a	N2	M0	3A
tumor/tumor adjacent tissues	RRsLug0906A0724	lung	female	62				no	yes	no	adenocarcinoma	Ⅰ-Ⅱ	3.5×2×2cm	right upper lung	surrounding type			15	3	T2a	N2	M0	3A
tumor/tumor adjacent tissues	E05A0943	lung	male	60				no	yes	no	adenocarcinoma	Ⅱ	6×5×4cm	right upper lung	central type			23	4	T2b	N2	M0	3A
tumor/tumor adjacent tissues	E05A0771	lung	male	65				no	yes	no	adenocarcinoma	Ⅱ	3×3×0.5cm	right lower lung	surrounding type,invovle lung membrane	lymphatic		5	4	T3	N2	M0	3A
tumor/tumor adjacent tissues	E05A0773	lung	female	68				no	yes	no	adenocarcinoma	Ⅱ-Ⅲ	3×2.5×2cm	left lower lung	surrounding type,invovle lung membrane			15	5	T3	N2	M0	3A
tumor/tumor adjacent tissues	RRsLug0701A0254	lung	male	50	right lung occupation one month			no	yes	no	adenocarcinoma	Ⅱ	2.5×2.5×1.5cm	right lung	central type,hard texture,gray		paratracheal lymph nodes, bulging lymph nodes, hilar lymph nodes, para-pulmonary lymph nodes, atypical venous lymph nodes	9	9	T4	N2	M0	3B
tumor/tumor adjacent tissues	RRsLug0902A0637	lung	female	48				no	yes	no	adenocarcinoma	Ⅱ	4.5×4×3cm	right lower lung	central type,Upper lobe show cancer nodules			15	8	T4	N2	M0	3B
tumor/tumor adjacent tissues	RRsLug0904A0680	lung	female	65				no	yes	no	adenocarcinoma	Ⅱ	3×2.5×2.5cm	left upper lung	surrounding type,left lower lung show cancer nodules			20	16	T4	N3	M0	3B
tumor/tumor adjacent tissues	E05A0817	lung	male	68				no	yes	no	adenocarcinoma	Ⅱ-Ⅲ	9×7×7cm	right lung				14	3	T3	Nx	M0	3
tumor/tumor adjacent tissues	E05A0828	lung	male	58				no	yes	no	adenocarcinoma	Ⅱ	8.2×7×2.5cm	right upper lung				17	2	T3	Nx	M0	3
tumor/tumor adjacent tissues	NRsLug0409A0014	lung	female	43	headache, fever, more than 3 months			brain	yes	no	bronchioloalveolar carcinoma	Ⅱ	3×3×4.5cm，2×1.5×1.5cm	left upper lung	surrounding type		paramonic lymph node	4	4	T3	N1	M1b	4
tumor/tumor adjacent tissues	CRsLug0504A0097	lung	female	44	physical examination found right lung shadow for one year			diaphragm	yes	no	adenocarcinoma	Ⅱ-Ⅲ	4.5×4×3cm	right lung	Most of them forms irregular glandular tubular and mesh-like structures, and a few form solid masses, nodular masses, grayish white cuts, and hard texture.			2	0	T2a	N0	M1b	4
tumor/tumor adjacent tissues	E05A0952	lung	male	69	body weight loss for more than 2 months			rib	yes	no	adenocarcinoma	Ⅱ-Ⅲ	3.5×2.5×2cm	left lower lung	invovle lung membrane,hard texture,gray	vessel, lymphatic, nervus	para-aortic, sub-humidal, left lower para-aortic lymph nodes	10	10	T3	N2	M1b	4
tumor/tumor adjacent tissues	E05A0997	lung	male	57				brain	yes	no	adenocarcinoma	Ⅱ	4×3×2cm	right upper lung	hard texture,gray			19	0	T2a	N0	M1b	4
