# Supplementary material for: Sulforaphane metabolites inhibit migration and invasion via microtubule-mediated Claudins dysfunction or inhibition of autolysosome formation in human non-small cell lung cancer cells
Source: Cell Death Dis. 2019 Mar 15;10(4):259. doi: 10.1038/s41419-019-1489-1 (PMC6420664; doi:10.1038/s41419-019-1489-1)
Supplement: Supplementary file 2 — Clinical materials (lung squamous carcinoma) [file 41419_2019_1489_MOESM2_ESM.xls]

## Sheet: 详细病理资料
Tissue type	Tissue code	Tumor organ	Gender	Year	Patient complaint	tumor history	Family tumor history	Distant transfer site	Primary organ	Metastasis	Pathological typing	Pathological grading	Tumor size	tumor site	Tumor description	Vascular invasion	Lymph node invasion	Total number of lymph nodes	Positive number	T	N	M	Clinical staging
tumor/tumor adjacent tissues	E05A0795	lung	male	69				no	yes	no	squamous cell carcinoma	Ⅱ	1.6×1.2cm	right upper lung				18	0	T1a	N0	M0	1A
tumor/tumor adjacent tissues	E05A0944	lung	male	69				no	yes	no	squamous cell carcinoma	Ⅱ	1.5×1.5×1.3cm	right lung upper lobe	central type			13	0	T1a	N0	M0	1A
tumor/tumor adjacent tissues	E05A1032	lung	male	74				no	yes	no	squamous cell carcinoma	Ⅱ	2×1.5×1cm	left lower lung	surrounding type				0	T1a	N0	M0	1A
tumor/tumor adjacent tissues	CRsLug0903A0653	lung	male	67				no	yes	no	squamous cell carcinoma	Ⅱ-Ⅲ	3×3×2.5cm	right upper lung	nodularmass			19	0	T1b	N0	M0	1A
tumor/tumor adjacent tissues	CRsLug0904A0685	lung	female	54	cough for more than 6 months			no	yes	no	squamous cell carcinoma	Ⅱ	3×2×1cm	left lung	gray mass			9	0	T1b	N0	M0	1A
tumor/tumor adjacent tissues	CRsLug0905A0697	lung	male	55				no	yes	no	squamous cell carcinoma	Ⅲ	3×2×1cm	left upper lung	gray mass			12	0	T1b	N0	M0	1A
tumor/tumor adjacent tissues	E05A0822	lung	male	64				no	yes	no	squamous cell carcinoma	Ⅱ	3×2.5×1.5cm	left upper lung				11	0	T1b	N0	M0	1A
tumor/tumor adjacent tissues	E05A0826	lung	male	57	cough for 3 days, aggravated one month			no	yes	no	squamous cell carcinoma	Ⅱ	3×2×1cm	left lung				17	0	T1b	N0	M0	1A
tumor/tumor adjacent tissues	E05A0986	lung	male	49				no	yes	no	squamous cell carcinoma	Ⅲ	φ3cm	left lung upper lobe		no			0	T1b	N0	M0	1A
tumor/tumor adjacent tissues	CRsLug0902A0643	lung	male	42	cough for one month			no	yes	no	squamous cell carcinoma	Ⅱ	5×5×2cm	left lung	mass			4	0	T2a	N0	M0	1B
tumor/tumor adjacent tissues	CRsLug0902A0649	lung	male	54	repeated cough with blood,three times			no	yes	no	squamous cell carcinoma	Ⅲ	3.5×2.5×2cm	left upper lung	gray mass			4	0	T2a	N0	M0	1B
tumor/tumor adjacent tissues	CRsLug0906A0717	lung	male	53	repeated cough for four months			no	yes	no	squamous cell carcinoma	Ⅱ	5×4.5×4cm	left upper lung	gray mass			11	0	T2a	N0	M0	1B
tumor/tumor adjacent tissues	CRsLug0907A0736	lung	male	64				no	yes	no	squamous cell carcinoma	Ⅱ	4.5×4×4cm	right upper lung				7	0	T2a	N0	M0	1B
tumor/tumor adjacent tissues	E05A0774	lung	male	59				no	yes	no	squamous cell carcinoma	Ⅱ	4.5×2×2cm	left lung upper lobe	central type			20	0	T2a	N0	M0	1B
tumor/tumor adjacent tissues	E05A0776	lung	male	66				no	yes	no	squamous cell carcinoma	Ⅱ-Ⅲ	3.5×2×2cm	left upper lung	central type			19	0	T2a	N0	M0	1B
tumor/tumor adjacent tissues	E05A0786	lung	male	81	hemoptysis			no	yes	no	squamous cell carcinoma	Ⅱ	5×4×3cm	left lung upper lobe				15	0	T2a	N0	M0	1B
tumor/tumor adjacent tissues	E05A0798	lung	male	69				no	yes	no	basal cell (squamous) carcinoma	Ⅲ	4.5×4×3cm	left lung lower lobe				13	0	T2a	N0	M0	1B
tumor/tumor adjacent tissues	E05A0813	lung	male	65				no	yes	no	squamous cell carcinoma	Ⅲ	3.8×3.5×3.5cm	right upper lung				12	0	T2a	N0	M0	1B
tumor/tumor adjacent tissues	E05A0961	lung	male	72				no	yes	no	squamous cell carcinoma	Ⅱ	φ4cm	right lower lung		no			0	T2a	N0	M0	1B
tumor/tumor adjacent tissues	E05A0965	lung	male	80				no	yes	no	squamous cell carcinoma	Ⅰ	φ5cm	right lower lung		no			0	T2a	N0	M0	1B
tumor/tumor adjacent tissues	E05A0980	lung	male	55				no	yes	no	squamous cell carcinoma	Ⅱ	φ4cm	left lower lung		no			0	T2a	N0	M0	1B
tumor/tumor adjacent tissues	E05A1011	lung	male	52	cough			no	yes	no	squamous cell carcinoma	Ⅱ	4×4×3cm	right lower lung	nodular,gray,gray red.			5	0	T2a	N0	M0	1B
tumor/tumor adjacent tissues	E05A1019	lung	male	60	hemoptysis for one year ,aggravated two months			no	yes	no	squamous cell carcinoma	Ⅱ	3.5×3×3cm	left lung				19	0	T2a	N0	M0	1B
tumor/tumor adjacent tissues	CRsLug0904A0692	lung	male	59	cough with blood for one month			no	yes	no	squamous cell carcinoma	Ⅱ	6×3×3cm	left upper lung	mass			13	0	T2b	N0	M0	2A
tumor/tumor adjacent tissues	E05A0743	lung	male	73	repeated cough and chest tightness for one month			no	yes	no	squamous cell carcinoma	Ⅱ	6×6×5cm	right middle and upperlung	gray			13	0	T2b	N0	M0	2A
tumor/tumor adjacent tissues	E05A0812	lung	male	59				no	yes	no	squamous cell carcinoma	Ⅱ	6×5×4.8cm	right lung lower lobe	nodular mass			13	0	T2b	N0	M0	2A
tumor/tumor adjacent tissues	E05A0821	lung	male	67				no	yes	no	squamous cell carcinoma	Ⅱ	5.5×4×3cm	right lung lower lobe	gray			4	0	T2b	N0	M0	2A
tumor/tumor adjacent tissues	E05A1008	lung	male	65	repeated cough for more than one month			no	yes	no	squamous cell carcinoma	Ⅱ	6×4×3cm	left lung lower lobe	gray			16	0	T2b	N0	M0	2A
tumor/tumor adjacent tissues	E05A0750	lung	male	65				no	yes	no	squamous cell carcinoma	Ⅱ	4×4×3cm	left upper lung	surrounding type			20	1	T2a	N1	M0	2A
tumor/tumor adjacent tissues	E05A0775	lung	male	49				no	yes	no	squamous cell carcinoma	Ⅰ	3×2×2cm	left lung	central type			4	3	T2a	N1	M0	2A
tumor/tumor adjacent tissues	E05A0803	lung	male	54				no	yes	no	squamous cell carcinoma	Ⅱ	4×4×4cm	right upper lung	central type			7	2	T2a	N1	M0	2A
tumor/tumor adjacent tissues	E05A0955	lung	male	56				no	yes	no	squamous cell carcinoma	Ⅲ	φ4cm	right upper lung		no				T2a	N1	M0	2A
tumor/tumor adjacent tissues	E05A0958	lung	male	56				no	yes	no	squamous cell carcinoma	Ⅱ	φ5cm	right lung		no				T2a	N1	M0	2A
tumor/tumor adjacent tissues	E05A0967	lung	male	43				no	yes	no	squamous cell carcinoma	Ⅱ	φ5cm	right lung		no				T2a	N1	M0	2A
tumor/tumor adjacent tissues	E05A0971	lung	male	59				no	yes	no	squamous cell carcinoma	Ⅱ	φ5cm	right upper lung		no				T2a	N1	M0	2A
tumor/tumor adjacent tissues	E05A0973	lung	female	65				no	yes	no	squamous cell carcinoma	Ⅱ	φ5cm	left upper lung		no				T2a	N1	M0	2A
tumor/tumor adjacent tissues	CRsLug0903A0655	lung	male	67	repeated paroxysmal chest tightness with cough for more than one month			no	yes	no	squamous cell carcinoma	Ⅱ	8×7×5.5cm	right lung lower lobe	mass			26	0	T3	N0	M0	2B
tumor/tumor adjacent tissues	CRsLug0905A0698	lung	male	70				no	yes	no	squamous cell carcinoma	Ⅱ	12×11×5cm	left lung upper lobe	mass			6	0	T3	N0	M0	2B
tumor/tumor adjacent tissues	E05A0807	lung	male	67				no	yes	no	squamous cell carcinoma	Ⅱ	4.5×4×2cm	right upper lung	surrounding type.invovle lung membrane.			1	0	T3	N0	M0	2B
tumor/tumor adjacent tissues	E05A0811	lung	male	68				no	yes	no	squamous cell carcinoma	Ⅱ	8×7×7cm	left upper lung	central type			6	0	T3	N0	M0	2B
tumor/tumor adjacent tissues	E05A0832	lung	male	53				no	yes	no	squamous cell carcinoma	Ⅱ-Ⅲ	9×6×5.5cm	left lower lung				25	0	T3	N0	M0	2B
tumor/tumor adjacent tissues	E05A1002	lung	male	57	left upper chest pain for three months, aggravated with cough for one month			no	yes	no	squamous cell carcinoma	Ⅱ	8×7×6cm	left lung upper lobe				16	0	T3	N0	M0	2B
tumor/tumor adjacent tissues	ZRsLug0606A0169	lung	male	59				no	yes	no	squamous cell carcinoma	Ⅱ	6.5×6.5×5.5cm	right upper lung	invading the bronchial wall, necrosis		bronchi	7	3	T2b	N1	M0	2B
tumor/tumor adjacent tissues	RRsLug0812A0611	lung	male	74				no	yes	no	squamous cell carcinoma	Ⅲ	6×5×3.5cm	right lower lung	central type			29	4	T2b	N1	M0	2B
tumor/tumor adjacent tissues	E05A0960	lung	male	59				no	yes	no	squamous cell carcinoma	Ⅱ	φ5.5cm	right lower lung		no				T2b	N1	M0	2B
tumor/tumor adjacent tissues	E05A0985	lung	male	68				no	yes	no	squamous cell carcinoma	Ⅰ-Ⅱ	φ5.5cm	right lung		no				T2b	N1	M0	2B
tumor/tumor adjacent tissues	E05A2606	lung	male	63				no	yes	no	squamous cell carcinoma	Ⅱ	7×5×5cm	left lung upper lobe	a mass 2cm from the bronchial end, the size is 7 × 5 × 5cm, the face is grayish white. Invading the aortic valve		next to the bronchial end (0/5), another "Group 5" (0/1), "Group 6" (0/4), "Group 7" (0/3), "Group 10" (0/7), "Group 11" (0/5) lymph nodes, no cancer metastasis.	25	0	T4	N0	M0	3A
tumor/tumor adjacent tissues	RRsLug0807A0547	lung	male	68				no	yes	no	squamous cell carcinoma	Ⅲ	9×9×5cm	right lung	central type,invovle lung membrane			20	1	T3	N1	M0	3A
tumor/tumor adjacent tissues	E05A0791	lung	male	72				no	yes	no	squamous cell carcinoma	Ⅱ-Ⅲ	7×6×6cm	right upper lung	central type.invovle lung membrane.	lymphatic		27	4	T3	N1	M0	3A
tumor/tumor adjacent tissues	E05A0808	lung	male	63				no	yes	no	squamous cell carcinoma	Ⅲ	6×3.5×3.5cm	right upper lung	central type			10	1	T3	N1	M0	3A
tumor/tumor adjacent tissues	E05A0947	lung	male	58				no	yes	no	squamous cell carcinoma	Ⅱ	7×7×5.5cm	left lung	central type			28	2	T3	N1	M0	3A
tumor/tumor adjacent tissues	E05A0954	lung	male	63				no	yes	no	squamous cell carcinoma	Ⅱ	φ6.5cm	right lower lung		no				T3	N1	M0	3A
tumor/tumor adjacent tissues	E05A0957	lung	male	71				no	yes	no	squamous cell carcinoma	Ⅲ	φ6cm	left lower lung		no				T3	N1	M0	3A
tumor/tumor adjacent tissues	E05A0959	lung	female	74				no	yes	no	squamous cell carcinoma	Ⅲ	φ6cm	right lower lung		no				T3	N1	M0	3A
tumor/tumor adjacent tissues	E05A0964	lung	male	52				no	yes	no	squamous cell carcinoma	Ⅱ	φ6cm	right lung		yes				T3	N1	M0	3A
tumor/tumor adjacent tissues	E05A0974	lung	male	62				no	yes	no	squamous cell carcinoma	Ⅱ	φ4.5cm	left lung		no				T3	N1	M0	3A
tumor/tumor adjacent tissues	E05A0975	lung	male	52				no	yes	no	squamous cell carcinoma	Ⅱ	φ4.5cm	left lower lung		yes				T3	N1	M0	3A
tumor/tumor adjacent tissues	E05A0978	lung	male	68				no	yes	no	squamous cell carcinoma	Ⅲ	φ5.5cm	left lung	central type	no				T3	N1	M0	3A
tumor/tumor adjacent tissues	E05A0983	lung	male	51				no	yes	no	squamous cell carcinoma	Ⅰ-Ⅱ	φ5.5cm	left lung hilar		no				T3	N1	M0	3A
tumor/tumor adjacent tissues	E05A0987	lung	male	55				no	yes	no	squamous cell carcinoma	Ⅱ	φ6cm	left lower lung		no				T3	N1	M0	3A
tumor/tumor adjacent tissues	E05A0988	lung	male	60				no	yes	no	squamous cell carcinoma	Ⅲ	φ5cm	left lower lung		vessel				T3	N1	M0	3A
tumor/tumor adjacent tissues	E05A1680	lung	male	62	two years ago, there was no obvious incentive to start coughing. It was more difficult, coughing white foam, and the amount was too much. It was not taken seriously and diagnosed and treated. The above symptoms were not progressively aggravated. The symptoms were further aggravated before two months, hospitalized one week ago. The lung CT showed: left hilar mass with left upper lung local obstruc…			no	yes	no	squamous cell carcinoma	Ⅰ-Ⅱ	——	left lung	Central type, invovle lung membrane, bronchial margin see severe dysplasia epithelium. In the operation, the mass invades the trunk of the pulmonary artery, wraps around the trunk of the pulmonary vein and involves the pericardium.		1/3 of the bronchus, another group 5 0/2, group 6 0/4, group 7 0/2, group 8 0/1, group 9 0/3, group 10 0/1.	16	1	T3	N1	M0	3A
tumor/tumor adjacent tissues	E05A1812	lung	female	56				no	yes	no	squamous cell carcinoma	Ⅱ-Ⅲ	——	right lung，central type				26	1	T3	N1	M0	3A
tumor/tumor adjacent tissues	E05A2273	lung	male	53				no	yes	no	squamous cell carcinoma	Ⅲ	8.5×8×6.5cm	right upper lung	invovle lung membrane			23	3	T3	N1	M0	3A
tumor/tumor adjacent tissues	E05A2275	lung	male	72				no	yes	no	squamous cell carcinoma	Ⅲ	8×7.5×4.5cm	right lower lung				12	3	T3	N1	M0	3A
tumor/tumor adjacent tissues	RRsLug0906A0723	lung	male	55				no	yes	no	squamous cell carcinoma	Ⅱ-Ⅲ	2.5×2×2cm	left lung	central type			30	3	T1b	N2	M0	3A
tumor/tumor adjacent tissues	RRsLug0706A0344	lung	male	63				no	yes	no	squamous cell carcinoma	Ⅰ-Ⅱ	5×5×3cm	left lower lung	central type	no		9	4	T2a	N2	M0	3A
tumor/tumor adjacent tissues	RRsLug0906A0727	lung	male	70				no	yes	no	squamous cell carcinoma	Ⅲ	5×4×3cm	right upper lung	central type			8	5	T2a	N2	M0	3A
tumor/tumor adjacent tissues	E05A0769	lung	male	53				no	yes	no	squamous cell carcinoma	Ⅱ	6×5×5cm	left lung	central type			16	4	T4	N2	M0	3B
tumor/tumor adjacent tissues	RRsLug0706A0337	lung	male	63				no	yes	no	squamous cell carcinoma	Ⅱ-Ⅲ	3×2×1cm	left lower lung	central type	no		14	8	T2a	N3	M0	3B
tumor/tumor adjacent tissues	RRsLug0805A0518	lung	male	55				yes	yes	no	squamous cell carcinoma	Ⅱ	9×6.5×5.5cm	right lung	central type,invovle right atrium	lymph node		2	1	T4	N1	M1b	4
tumor/tumor adjacent tissues	RRsLug0901A0615	lung	male	53				Pleural cancer nodules	yes	no	squamous cell carcinoma	Ⅱ	3×3×2cm	left lung	central type,lung membrane show tumor nodules			2	0	T1	N0	M1a	4
tumor/tumor adjacent tissues	E05A1728	lung	male	71	chest pain on the right side for more than 40 days, cough for half a month	more than 40 days before the obvious cause of dull pain in the right chest, no drama, can be tolerated, and radiated to the back, regardless of body position changes. No obvious cough, cough, no hemoptysis, no fear of cold and fever, no night sweats, no headache, dizziness, no facial edema, upper limb numbness, no chest tightness, shortness of breath, no skin yellow stain, no treatment. More than…		Rib transfer	yes	no	squamous cell carcinoma	Ⅱ-Ⅲ	——	right lung	(right) Low-differentiated squamous cell carcinoma with rib metastasis and lymph node reactive hyperplasia. Necrotic material is more common, tumor thrombus is seen in the vessel, rib is invaded, bronchial margin and rib margin are negative.		the sixth rib was seen in the cancer tissue, and the hilar lymphatic vessels were three. The second group, 1 in the third group, 2 in the 4th group, 1 in the 7th group, 1 in the 10th group, 4 in the 11th group, and 1 in the 12th group, all of which showed reactive hyperplasia.			？	？	M1b	4
tumor/tumor adjacent tissues	E05A1826	lung	male	65				Mediastinum see cancer nodules	yes	no	squamous cell carcinoma	Ⅲ	——	right upper lung，surrounding type				28	2	？	？	M1b	4
tumor/tumor adjacent tissues	E05A2266	lung	male	62				Cancer tissue in diaphragmatic tissue	yes	no	squamous cell carcinoma	Ⅱ	8×8×6cm	right lung middle lobe	The cancer cells are round, polygonal, and the nucleus is deeply stained, and is obviously shaped. It is arranged in a cord-like, reticular, nest-like, invasive growth. No cancerous tissue is found at the bronchial end. Another group of lymph nodes is given. 0/2) No cancer metastasis was seen. Another cancer tissue was found in the "diaphragm muscle" tissue. Another "rib" was found without cancer…		no lymph node metastasis in group 11 (0/2)	2	0	T3	N0	M1b	4
